# Supplementary material for: Glyphosate Exposure, Oxidative Stress, Mitochondrial Dysfunction, and Mortality Risk in US Adults: Insights from the National Health and Nutrition Examination Survey
Source: Toxics. 2025 May 4;13(5):373. doi: 10.3390/toxics13050373 (PMC12115739; doi:10.3390/toxics13050373)
Supplement: Supplementary file 1 [file toxics-13-00373-s001.zip]

Archive with 1 entries (1 files):
- toxics-3598793-supplementary.pdf
